# Supplementary material for: Emergence potential of mosquito-borne arboviruses from the Florida Everglades
Source: PLoS One. 2021 Nov 22;16(11):e0259419. doi: 10.1371/journal.pone.0259419 (PMC8608345; doi:10.1371/journal.pone.0259419)
Supplement: S1 Table — (XLSX) [file pone.0259419.s002.xlsx]

## Sheet: Sheet1
S1 Table. UTM coordinates of mosquito sampling sites.
SITE ID	LOCATION	X	Y
BN001	BICY	471770	2864112
CY001	BICY	468897	2872940
CY002	BICY	473896	2870185
CY003	BICY	507617	2861009
CY004	BICY	495215	2859615
CY005	BICY	476824	2863793
CY006	BICY	507197	2873653
CY007	BICY	507243	2875321
CY008	BICY	501023	2858901
CY009	BICY	498571	2866981
CY010	BICY	497484	2864095
HH001	BICY	473491	2887655
HH002	BICY	464139	2866860
HH003	BICY	473415	2886375
HH004	BICY	473660	2864464
HH005	BICY	468736	2872561
HH006	BICY	507138	2848578
HH007	BICY	468827	2865846
HH008	BICY	510052	2873863
HH009	BICY	465677	2880764
HH010	BICY	498083	2859622
HH011	BICY	473679	2864422
HH012	BICY	493924	2860114
HH013	BICY	475401	2899297
HH014	BICY	470017	2899602
HH015	BICY	492664	2899679
MA001	BICY	461856	2861496
MA002	BICY	467006	2863529
PL001	BICY	473695	2867423
PL002	BICY	474249	2862965
PL003	BICY	483039	2861311
PL004	BICY	473591	2870180
PL005	BICY	507244	2871853
PL006	BICY	498574	2864748
PL007	BICY	49317	2897344
SG001	BICY	469404	2874964
SG002	BICY	478088	2861898
SG003	BICY	473635	2876097
SG004	BICY	467942	2864302
CY001	EVER	522675	2812008
CY002	EVER	522675	2812008
CY003	EVER	518055	2803740
CY006	EVER	587157	2804967
CY007	EVER	518020	2803700
HH001	EVER	516919	2800848
HH006	EVER	539151	2807293
HH011	EVER	534234	2809401
HH013	EVER	525241	2812993
HH015	EVER	532192	2812090
HH017	EVER	537999	2807972
HH019	EVER	525973	2812911
HH021	EVER	518534	2806233
HH023	EVER	507840	2782048
HH025	EVER	541918	2833276
HH027	EVER	520245	2799001
HH029	EVER	534230	2809414
HH030	EVER	534272	2809257
HH031	EVER	523493	2837763
HH032	EVER	523414	2847751
HH033	EVER	523398	2847822
HH034	EVER	519498	2800485
HH037	EVER	536556	2809425
HH039	EVER	532161	2812111
HH040	EVER	538000	2807913
HH041	EVER	539060	2807286
HH042	EVER	540408	2808455
MA001	EVER	516917	2800847
MA003	EVER	512659	2787133
MA009	EVER	507844	2781891
MA011	EVER	491258	2777864
MA013	EVER	486108	2782335
MA016	EVER	512640	2787200
MA017	EVER	509749	2784247
MA019	EVER	500017	2818995
MA021	EVER	486607	2818690
MA022	EVER	489933	2804172
MA023	EVER	496410	2800830
MA024	EVER	508944	2802622
MA025	EVER	548765	2796754
PL002	EVER	534363	2809662
PL005	EVER	532179	2812010
PL007	EVER	532179	2808857
PL009	EVER	534505	2809674
SG002	EVER	534062	2809558
SG003	EVER	520241	2799066
SG005	EVER	542588	2833471
SG007	EVER	537317	2805237
SG009	EVER	532931	2843005
SG011	EVER	520258	2799003
SG012	EVER	523872	2847355
SG013	EVER	524106	2845771
FK001	FAKAHATCHEE	458836	2875838
FK002	FAKAHATCHEE	457264	2877936
FK003	FAKAHATCHEE	457250	2873583
FK004	FAKAHATCHEE	460597	2873549
FK005	FAKAHATCHEE	461355	2873623
PY001	PICAYUNE	454228	2882032
PY002	PICAYUNE	450999	2882443
PY003	PICAYUNE	447678	2881959
PY004	PICAYUNE	444590	2881917
PY005	PICAYUNE	444646	2876234
PY006	PICAYUNE	450531	2878644
PY007	PICAYUNE	451001	2876623
PY008	PICAYUNE	452561	2876673
