# Supplementary material for: Emergence potential of mosquito-borne arboviruses from the Florida Everglades
Source: PLoS One. 2021 Nov 22;16(11):e0259419. doi: 10.1371/journal.pone.0259419 (PMC8608345; doi:10.1371/journal.pone.0259419)
Supplement: S2 Table — (XLS) [file pone.0259419.s003.xls]

## Sheet: NEW SFCMC Biology Cataloging Da
S2 Table. Voucher mosquito specimens with accession numbers deposited at the South Florida Specimen Management Center at Everglades National Park.
TEMP #1	TEMP #2	Catalog #	Accession #	Family	Obj/Science	TSN	Count	Storage Unit	Sex	Collector	Collection Date	Identified By	Ident Date	Locality	Unit	County	State	UTM Z/E/N	Habitat
1	SG002	EVER 81601	EVER-01976	Culicidae	Aedes_atlanticus	126247	1	EA	Female	FISH, DURLAND	2013-06-13	SAVIT, CHELSEA	2013-06-24	Long Pine Key	EVER	Monroe	FL	17/534062/2809558	Sawgrass
2	SG002	EVER 81602	EVER-01976	Culicidae	Aedes_atlanticus	126247	1	EA	Female	FISH, DURLAND	2013-06-13	SAVIT, CHELSEA	2013-06-24	Long Pine Key	EVER	Monroe	FL	17/534062/2809558	Sawgrass
3	SG002	EVER 81603	EVER-01976	Culicidae	Aedes_atlanticus	126247	1	EA	Female	FISH, DURLAND	2013-06-13	SAVIT, CHELSEA	2013-06-24	Long Pine Key	EVER	Monroe	FL	17/534062/2809558	Sawgrass
4	MA017	EVER 81604	EVER-01976	Culicidae	Aedes_atlanticus	126247	1	EA	Female	FISH, DURLAND	2013-08-07	SAVIT, CHELSEA	2013-08-13	Rowdy Bend Trail	EVER	Monroe	FL	17/509749/2784247	Mangroves
5	HH011	EVER 81605	EVER-01976	Culicidae	Aedes_atlanticus	126247	1	EA	Female	FISH, DURLAND	2013-06-20	SAVIT, CHELSEA	2013-06-24	Long Pine Key	EVER	Monroe	FL	17/534234/2809401	Hardwood Hammock
6	HH029	EVER 81606	EVER-01976	Culicidae	Aedes_atlanticus	126247	1	EA	Female	FISH, DURLAND	2013-07-24	SAVIT, CHELSEA	2013-07-30	Long Pine Key	EVER	Monroe	FL	17/534230/2809414	Hardwood Hammock
7	PL001	EVER 81607	EVER-01976	CUlicidae	Aedes_atlanticus	126247	1	EA	Female	FISH, DURLAND	2013-06-12	SAVIT, CHELSEA6/24	/13	Pine Lands Trail	EVER	Monroe	FL	17/534741/2809681	Pinelands
8	PL001	EVER 81608	EVER-01976	Culicidae	Aedes_atlanticus	126247	1	EA	Female	FISH, DURLAND	2013-06-13	SAVIT, CHELSEA	2013-06-24	Pine Lands Trail	EVER	Monroe	FL	17/534741/2809681	Pinelands
9	HH034	EVER 81609	EVER-01976	Culicidae	Aedes_infirmatus	126318	1	EA	Female	FISH, DURLAND	2013-08-05	SAVIT, CHELSEA	2013-08-13	China Hammock	EVER	Monroe	FL	17/519498/2800485	Hardwood Hammock
10	HH006	EVER 81610	EVER-01976	Culicidae	Aedes_infirmatus	126318	1	EA	Female	FISH, DURLAND	2013-06-12	SAVIT, CHELSEA	2013-06-24	Gumbo Limbo Trail	EVER	Monroe	FL	17/539151/2807293	Hardwood Hammock
11	PL001	EVER 81611	EVER-01976	Culicidae	Aedes_infirmatus	126318	1	EA	Female	FISH, DURLAND	2013-06-13	SAVIT, CHELSEA	2013-06-24	Pine Lands Trail	EVER	Monroe	FL	17/534741/2809681	Pinelands
12	PL001	EVER 81612	EVER-01976	Culicidae	Aedes_infirmatus	126318	1	EA	Female	FISH, DURLAND	2013-06-13	SAVIT, CHELSEA	2013-06-24	Pine Lands Trail	EVER	Monroe	FL	17/534741/2809681	Pinelands
13	PL001	EVER 81613	EVER-01976	Culicidae	Aedes_infirmatus	126318	1	EA	Female	FISH, DURLAND	2013-06-13	SAVIT, CHELSEA	2013-06-24	Pine Lands Trail	EVER	Monroe	FL	17/534741/2809681	Pinelands
14	PL001	EVER 81614	EVER-01976	Culicidae	Aedes_infirmatus	126318	1	EA	Female	FISH, DURLAND	2013-06-13	SAVIT, CHELSEA	2013-06-24	Pine Lands Trail	EVER	Monroe	FL	17/534741/2809681	Pinelands
15	PL001	EVER 81615	EVER-01976	Culicidae	Aedes_infirmatus	126318	1	EA	Female	FISH, DURLAND	2013-06-13	SAVIT, CHELSEA	2013-06-24	Pine Lands Trail	EVER	Monroe	FL	17/534741/2809681	Pinelands
16	PL001	EVER 81616	EVER-01976	Culicidae	Aedes_infirmatus	126318	1	EA	Female	FISH, DURLAND	2013-06-13	SAVIT, CHELSEA	2013-06-24	Pine Lands Trail	EVER	Monroe	FL	17/534741/2809681	Pinelands
17	HH029	EVER 81617	EVER-01976	Culicidae	Aedes_mitchellae	126325	1	EA	Female	FISH, DURLAND	2013-07-24	SAVIT, CHELSEA	2013-07-30	Long Pine Key	EVER	Monroe	FL	17/534230/2809414	Hardwood Hammock
18	MA003	EVER 81618	EVER-01976	Culicidae	Aedes_taeniorhynchus	126381	1	EA	Female	FISH, DURLAND	2013-06-13	SAVIT, CHELSEA	2013-06-24	Snake Bight Trail	EVER	Monroe	FL	17/512659/2787133	Mangroves
19	MA003	EVER 81619	EVER-01976	Culicidae	Aedes_taeniorhynchus	126381	1	EA	Female	FISH, DURLAND	2013-06-13	SAVIT, CHELSEA	2013-06-24	Snake Bight Trail	EVER	Monroe	FL	17/512659/2787133	Mangroves
20	MA003	EVER 81620	EVER-01976	Culicidae	Aedes_taeniorhynchus	126381	1	EA	Female	FISH, DURLAND	2013-06-13	SAVIT, CHELSEA	2013-06-24	Snake Bight Trail	EVER	Monroe	FL	17/512659/2787133	Mangroves
21	MA003	EVER 81621	EVER-01976	Culicidae	Aedes_taeniorhynchus	126381	1	EA	Female	FISH, DURLAND	2013-06-13	SAVIT, CHELSEA	2013-06-24	Snake Bight Trail	EVER	Monroe	FL	17/512659/2787133	Mangroves
22	MA003	EVER 81622	EVER-01976	Culicidae	Aedes_taeniorhynchus	126381	1	EA	Female	FISH, DURLAND	2013-06-13	SAVIT, CHELSEA	2013-06-24	Snake Bight Trail	EVER	Monroe	FL	17/512659/2787133	Mangroves
23	MA003	EVER 81623	EVER-01976	Culicidae	Aedes_taeniorhynchus	126381	1	EA	Female	FISH, DURLAND	2013-06-13	SAVIT, CHELSEA	2013-06-24	Snake Bight Trail	EVER	Monroe	FL	17/512659/2787133	Mangroves
24	MA003	EVER 81624	EVER-01976	Culicidae	Aedes_taeniorhynchus	126381	1	EA	Female	FISH, DURLAND	2013-06-13	SAVIT, CHELSEA	2013-06-24	Snake Bight Trail	EVER	Monroe	FL	17/512659/2787133	Mangroves
25	MA004	EVER 81625	EVER-01976	Culicidae	Aedes_taeniorhynchus	126381	1	EA	Female	FISH, DURLAND	2013-06-13	SAVIT, CHELSEA	2013-06-24	Snake Bight Trail	EVER	Monroe	FL	17/512670/2787203	Mangroves
26	MA004	EVER 81626	EVER-01976	Culicidae	Aedes_taeniorhynchus	126381	1	EA	Female	FISH, DURLAND	2013-06-13	SAVIT, CHELSEA	2013-06-24	Snake Bight Trail	EVER	Monroe	FL	17/512670/2787203	Mangroves
27	MA004	EVER 81627	EVER-01976	Culicidae	Aedes_taeniorhynchus	126381	1	EA	Female	FISH, DURLAND	2013-06-13	SAVIT, CHELSEA	2013-06-24	Snake Bight Trail	EVER	Monroe	FL	17/512670/2787203	Mangroves
28	PI001	EVER 81628	EVER-01976	Culicidae	Aedes_taeniorhynchus	126381	1	EA	Female	FISH, DURLAND	2013-07-19	SAVIT, CHELSEA	2013-07-23	Pine Island	EVER	Monroe	FL	17/541018/2807332	Housing
29	PI001	EVER 81629	EVER-01976	Culicidae	Aedes_taeniorhynchus	126381	1	EA	Female	FISH, DURLAND	2013-07-19	SAVIT, CHELSEA	2013-07-23	Pine Island	EVER	Monroe	FL	17/541018/2807332	Housing
30	PI001	EVER 81630	EVER-01976	Culicidae	Aedes_taeniorhynchus	126381	1	EA	Female	FISH, DURLAND	2013-07-19	SAVIT, CHELSEA	2013-07-23	Pine Island	EVER	Monroe	FL	17/541018/2807332	Housing
31	MA017	EVER 81631	EVER-01976	Culicidae	Aedes_triseriatus	126392	1	EA	Female	FISH, DURLAND	2013-08-07	SAVIT, CHELSEA	2013-08-13	Rowdy Bend Trail	EVER	Monroe	FL	17/509749/2784247	Mangroves
32	MA023	EVER 81632	EVER-01976	Culicidae	Aedes_triseriatus	126392	1	EA	Female	FISH, DURLAND	2013-08-12	SAVIT, CHELSEA	2013-08-13	Shark River	EVER	Monroe	FL	17/496410/2800830	Mangroves
33	MA023	EVER 81633	EVER-01976	Culicidae	Aedes_triseriatus	126392	1	EA	Female	FISH, DURLAND	2013-08-12	SAVIT, CHELSEA	2013-08-13	Shark River	EVER	Monroe	FL	17/496410/2800830	Mangroves
34	HH032	EVER 81634	EVER-01976	Culicidae	Anopheles_atropos	125958	1	EA	Female	FISH, DURLAND	2013-07-30	SAVIT, CHELSEA	2013-08-05	Otter Cave Hammock	EVER	Monroe	FL	17/523414/2847751	Hardwood Hammock
35	MA011	EVER 81635	EVER-01976	Culicidae	Anopheles_atropos	125958	1	EA	Female	FISH, DURLAND	2013-07-25	SAVIT, CHELSEA	2013-07-30	East Cape	EVER	Monroe	FL	17/491258/2777864	Mangroves
36	MA011	EVER 81636	EVER-01976	Culicidae	Anopheles_atropos	125958	1	EA	Female	FISH, DURLAND	2013-07-25	SAVIT, CHELSEA	2013-07-30	East Cape	EVER	Monroe	FL	17/491258/2777864	Mangroves
37	MA011	EVER 81637	EVER-01976	Culicidae	Anopheles_atropos	125958	1	EA	Female	FISH, DURLAND	2013-07-25	SAVIT, CHELSEA	2013-07-30	East Cape	EVER	Monroe	FL	17/491258/2777864	Mangroves
38	MA024	EVER 81638	EVER-01976	Culicidae	Anopheles_atropos	125958	1	EA	Female	FISH, DURLAND	2013-08-12	SAVIT, CHELSEA	2013-08-13	Shark River	EVER	Monroe	FL	17/509944/2802622	Mangroves
39	MA024	EVER 81639	EVER-01976	Culicidae	Anopheles_atropos	125958	1	EA	Female	FISH, DURLAND	2013-08-12	SAVIT, CHELSEA	2013-08-13	Shark River	EVER	Monroe	FL	17/509944/2802622	Mangroves
40	MA024	EVER 81640	EVER-01976	Culicidae	Anopheles_atropos	125958	1	EA	Female	FISH, DURLAND	2013-08-12	SAVIT, CHELSEA	2013-08-13	Shark River	EVER	Monroe	FL	17/509944/2802622	Mangroves
41	MA024	EVER 81641	EVER-01976	Culicidae	Anopheles_atropos	125958	1	EA	Female	FISH, DURLAND	2013-08-12	SAVIT, CHELSEA	2013-08-13	Shark River	EVER	Monroe	FL	17/509944/2802622	Mangroves
42	HH027	EVER 81642	EVER-01976	Culicidae	Anopheles_crucians	125962	1	EA	Female	FISH, DURLAND	2013-07-18	SAVIT, CHELSEA	2013-07-23	Shark Valley Levee L67 Ext.	EVER	Monroe	FL	17/520245/2799001	Hardwood Hammock
43	HH031	EVER 81643	EVER-01976	Culicidae	Anopheles_crucians	125962	1	EA	Female	FISH, DURLAND	2013-07-30	SAVIT, CHELSEA	2013-08-05	Borrow Pit Trail	EVER	Monroe	FL	17/523493/2837763	Hardwood Hammock
44	HH031	EVER 81644	EVER-01976	Culicidae	Anopheles_crucians	125962	1	EA	Female	FISH, DURLAND	2013-07-30	SAVIT, CHELSEA	2013-08-05	Borrow Pit Trail	EVER	Monroe	FL	17/523493/2837763	Hardwood Hammock
45	HH031	EVER 81645	EVER-01976	Culicidae	Anopheles_crucians	125962	1	EA	Female	FISH, DURLAND	2013-07-30	SAVIT, CHELSEA	2013-08-05	Borrow Pit Trail	EVER	Monroe	FL	17/523493/2837763	Hardwood Hammock
46	HH031	EVER 81646	EVER-01976	Culicidae	Anopheles_crucians	125962	1	EA	Female	FISH, DURLAND	2013-07-30	SAVIT, CHELSEA	2013-08-05	Borrow Pit Trail	EVER	Monroe	FL	17/523493/2837763	Hardwood Hammock
47	HH031	EVER 81647	EVER-01976	Culicidae	Anopheles_crucians	125962	1	EA	Female	FISH, DURLAND	2013-07-30	SAVIT, CHELSEA	2013-08-05	Borrow Pit Trail	EVER	Monroe	FL	17/523493/2837763	Hardwood Hammock
48	HH031	EVER 81648	EVER-01976	Culicidae	Anopheles_crucians	125962	1	EA	Female	FISH, DURLAND	2013-07-30	SAVIT, CHELSEA	2013-08-05	Borrow Pit Trail	EVER	Monroe	FL	17/523493/2837763	Hardwood Hammock
49	CA001	EVER 81649	EVER-01976	Culicidae	Anopheles_crucians	125962	1	EA	Female	FISH, DURLAND	2013-07-18	SAVIT, CHELSEA	2013-07-23	Shark Valley Levee L67 Ext.	EVER	Monroe	FL	17/532908/2840920	Cattails
50	MA003	EVER 81650	EVER-01976	Culicidae	Anopheles_crucians	125962	1	EA	Female	FISH, DURLAND	2013-06-13	SAVIT, CHELSEA	2013-06-24	Snake Bight Trail	EVER	Monroe	FL	17/512659/2787133	Mangroves
51	MA003	EVER 81651	EVER-01976	Culicidae	Anopheles_crucians	125962	1	EA	Female	FISH, DURLAND	2013-06-13	SAVIT, CHELSEA	2013-06-24	Snake Bight Trail	EVER	Monroe	FL	17/512659/2787133	Mangroves
52	MA003	EVER 81652	EVER-01976	Culicidae	Anopheles_crucians	125962	1	EA	Female	FISH, DURLAND	2013-06-13	SAVIT, CHELSEA	2013-06-24	Snake Bight Trail	EVER	Monroe	FL	17/512659/2787133	Mangroves
53	MA003	EVER 81653	EVER-01976	Culicidae	Anopheles_crucians	125962	1	EA	Female	FISH, DURLAND	2013-06-13	SAVIT, CHELSEA	2013-06-24	Snake Bight Trail	EVER	Monroe	FL	17/512659/2787133	Mangroves
54	MA003	EVER 81654	EVER-01976	Culicidae	Anopheles_crucians	125962	1	EA	Female	FISH, DURLAND	2013-06-13	SAVIT, CHELSEA	2013-06-24	Snake Bight Trail	EVER	Monroe	FL	17/512659/2787133	Mangroves
55	MA003	EVER 81655	EVER-01976	Culicidae	Anopheles_crucians	125962	1	EA	Female	FISH, DURLAND	2013-06-13	SAVIT, CHELSEA	2013-06-24	Snake Bight Trail	EVER	Monroe	FL	17/512659/2787133	Mangroves
56	MA003	EVER 81656	EVER-01976	Culicidae	Anopheles_crucians	125962	1	EA	Female	FISH, DURLAND	2013-06-13	SAVIT, CHELSEA	2013-06-24	Snake Bight Trail	EVER	Monroe	FL	17/512659/2787133	Mangroves
57	MA003	EVER 81657	EVER-01976	Culicidae	Anopheles_crucians	125962	1	EA	Female	FISH, DURLAND	2013-06-13	SAVIT, CHELSEA	2013-06-24	Snake Bight Trail	EVER	Monroe	FL	17/512659/2787133	Mangroves
58	PI001	EVER 81658	EVER-01976	Culicidae	Anopheles_quadrimaculatus	125980	1	EA	Female	FISH, DURLAND	2013-07-19	SAVIT, CHELSEA	2013-07-23	Pine Island	EVER	Monroe	FL	17/541018/2807332	Housing
59	MA017	EVER 81659	EVER-01976	Culicidae	Anopheles_quadrimaculatus	125980	1	EA	Female	FISH, DURLAND	2013-08-07	SAVIT, CHELSEA	2013-08-13	Rowdy Bend Trail	EVER	Monroe	FL	17/509749/2784247	Mangroves
60	MA019	EVER 81660	EVER-01976	Culicidae	Anopheles_quadrimaculatus	125980	1	EA	Female	FISH, DURLAND	2013-08-12	SAVIT, CHELSEA	2013-08-20	Camp Lonesome	EVER	Monroe	FL	17/500017/2818995	Mangroves
61	HH031	EVER 81661	EVER-01976	Culicidae	Anopheles_walkeri	125982	1	EA	Female	FISH, DURLAND	2013-07-30	SAVIT, CHELSEA	2013-08-05	Borrow Pit Trail	EVER	Monroe	FL	17/523493/2837763	Hardwood Hammock
62	HH031	EVER 81662	EVER-01976	Culicidae	Anopheles_walkeri	125982	1	EA	Female	FISH, DURLAND	2013-07-30	SAVIT, CHELSEA	2013-08-05	Borrow Pit Trail	EVER	Monroe	FL	17/523493/2837763	Hardwood Hammock
63	HH031	EVER 81663	EVER-01976	Culicidae	Anopheles_walkeri	125982	1	EA	Female	FISH, DURLAND	2013-07-30	SAVIT, CHELSEA	2013-08-05	Borrow Pit Trail	EVER	Monroe	FL	17/523493/2837763	Hardwood Hammock
64	HH031	EVER 81664	EVER-01976	Culicidae	Anopheles_walkeri	125982	1	EA	Female	FISH, DURLAND	2013-07-30	SAVIT, CHELSEA	2013-08-05	Borrow Pit Trail	EVER	Monroe	FL	17/523493/2837763	Hardwood Hammock
65	PI001	EVER 81665	EVER-01976	Culicidae	Anopheles_walkeri	125982	1	EA	Female	FISH, DURLAND	2013-07-19	SAVIT, CHELSEA	2013-07-23	Pine Island	EVER	Monroe	FL	17/541018/2807332	Housing
66	HH027	EVER 81666	EVER-01976	Culicidae	Anopheles_walkeri	125982	1	EA	Female	FISH, DURLAND	2013-07-18	SAVIT, CHELSEA	2013-07-23	Shark Valley Levee L67 Ext.	EVER	Monroe	FL	17/520245/2799001	Hardwood Hammock
67	MA019	EVER 81667	EVER-01976	Culicidae	Anopheles_walkeri	125982	1	EA	Female	FISH, DURLAND	2013-08-12	SAVIT, CHELSEA	2013-08-20	Camp Lonesome	EVER	Monroe	FL	17/500017/2818995	Mangroves
68	HH031	EVER 81668	EVER-01976	Culicidae	Anopheles_walkeri	125982	1	EA	Female	FISH, DURLAND	2013-07-30	SAVIT, CHELSEA	2013-08-05	Borrow Pit Trail	EVER	Monroe	FL	17/523493/2837763	Hardwood Hammock
69	HH031	EVER 81669	EVER-01976	Culicidae	Coquillettidia_perturbans	126425	1	EA	Female	FISH, DURLAND	2013-07-30	SAVIT, CHELSEA	2013-08-05	Borrow Pit Trail	EVER	Monroe	FL	17/523493/2837763	Hardwood Hammock
70	HH031	EVER 81670	EVER-01976	Culicidae	Coquillettidia_perturbans	126425	1	EA	Female	FISH, DURLAND	2013-07-30	SAVIT, CHELSEA	2013-08-05	Borrow Pit Trail	EVER	Monroe	FL	17/523493/2837763	Hardwood Hammock
71	HH031	EVER 81671	EVER-01976	Culicidae	Coquillettidia_perturbans	126425	1	EA	Female	FISH, DURLAND	2013-07-30	SAVIT, CHELSEA	2013-08-05	Borrow Pit Trail	EVER	Monroe	FL	17/523493/2837763	Hardwood Hammock
72	HH027	EVER 81672	EVER-01976	Culicidae	Coquillettidia_perturbans	126425	1	EA	Female	FISH, DURLAND	2013-07-18	SAVIT, CHELSEA	2013-07-23	Shark Valley Levee L67 Ext.	EVER	Monroe	FL	17/520245/2799001	Hardwood Hammock
73	CA001	EVER 81673	EVER-01976	Culicidae	Coquillettidia_perturbans	126425	1	EA	Female	FISH, DURLAND	2013-07-18	SAVIT, CHELSEA	2013-07-23	Shark Valley Levee L67 Ext.	EVER	Monroe	FL	17/532908/2840920	Cattails
74	CA001	EVER 81674	EVER-01976	Culicidae	Coquillettidia_perturbans	126425	1	EA	Female	FISH, DURLAND	2013-07-18	SAVIT, CHELSEA	2013-07-23	Shark Valley Levee L67 Ext.	EVER	Monroe	FL	17/532908/2840920	Cattails
75	CA001	EVER 81675	EVER-01976	Culicidae	Coquillettidia_perturbans	126425	1	EA	Female	FISH, DURLAND	2013-07-18	SAVIT, CHELSEA	2013-07-23	Shark Valley Levee L67 Ext.	EVER	Monroe	FL	17/532908/2840920	Cattails
76	CA001	EVER 81676	EVER-01976	Culicidae	Coquillettidia_perturbans	126425	1	EA	Female	FISH, DURLAND	2013-07-18	SAVIT, CHELSEA	2013-07-23	Shark Valley Levee L67 Ext.	EVER	Monroe	FL	17/532908/2840920	Cattails
77	MA025	EVER 81677	EVER-01976	Culicidae	Culiseta_melanura	126443	1	EA	Female	FISH, DURLAND	2013-08-15	SAVIT, CHELSEA	2013-09-04	Taylor Slough East	EVER	Monroe	FL	17/548765/2796754	Mangroves
78	HH031	EVER 81678	EVER-01976	Culicidae	Culiseta_melanura	126443	1	EA	Female	FISH, DURLAND	2013-07-30	SAVIT, CHELSEA	2013-08-05	Borrow Pit Trail	EVER	Monroe	FL	17/523493/2837763	Hardwood Hammock
79	HH034	EVER 81679	EVER-01976	Culicidae	Culex_atratus	126460	1	EA	Female	FISH, DURLAND	2013-08-05	SAVIT, CHELSEA	2013-08-13	China Hammock	EVER	Monroe	FL	17/519498/2800485	Hardwood Hammock
80	HH034	EVER 81680	EVER-01976	Culicidae	Culex_atratus	126460	1	EA	Female	FISH, DURLAND	2013-08-05	SAVIT, CHELSEA	2013-08-13	China Hammock	EVER	Monroe	FL	17/519498/2800485	Hardwood Hammock
81	HH034	EVER 81681	EVER-01976	Culicidae	Culex_atratus	126460	1	EA	Female	FISH, DURLAND	2013-08-05	SAVIT, CHELSEA	2013-08-13	China Hammock	EVER	Monroe	FL	17/519498/2800485	Hardwood Hammock
82	MA009	EVER 81682	EVER-01976	Culicidae	Culex_atratus	126460	1	EA	Female	FISH, DURLAND	2013-07-02	SAVIT, CHELSEA	2013-07-15	Bear Lake	EVER	Monroe	FL	17/507844/2781891	Mangroves
83	MA021	EVER 81683	EVER-01976	Culicidae	Culex_bahamensis	126478	1	EA	Female	FISH, DURLAND	2013-08-12	SAVIT, CHELSEA	2013-08-20	Broad River Mouth	EVER	Monroe	FL	17/486607/2818690	Mangroves
84	MA021	EVER 81684	EVER-01976	Culicidae	Culex_bahamensis	126478	1	EA	Female	FISH, DURLAND	2013-08-12	SAVIT, CHELSEA	2013-08-20	Broad River Mouth	EVER	Monroe	FL	17/486607/2818690	Mangroves
85	MA021	EVER 81685	EVER-01976	Culicidae	Culex_bahamensis	126478	1	EA	Female	FISH, DURLAND	2013-08-12	SAVIT, CHELSEA	2013-08-20	Broad River Mouth	EVER	Monroe	FL	17/486607/2818690	Mangroves
86	MA021	EVER 81686	EVER-01976	Culicidae	Culex_bahamensis	126478	1	EA	Female	FISH, DURLAND	2013-08-12	SAVIT, CHELSEA	2013-08-20	Broad River Mouth	EVER	Monroe	FL	17/486607/2818690	Mangroves
87	FL003	EVER 81687	EVER-01976	Culicidae	Culex_bahamensis	126478	1	EA	Female	FISH, DURLAND	2013-08-07	SAVIT, CHELSEA	2013-08-10	Flamingo Maintenance Yard	EVER	Monroe	FL	17/507976/2780883	Development
88	FL004	EVER 81688	EVER-01976	Culicidae	Culex_bahamensis	126478	1	EA	Female	FISH, DURLAND	2013-08-07	SAVIT, CHELSEA	2013-08-10	Flamingo Housing	EVER	Monroe	FL	17/508574/2780727	Development
89	FL001	EVER 81689	EVER-01976	Culicidae	Culex_bahamensis	126478	1	EA	Female	FISH, DURLAND	2013-07-19	SAVIT, CHELSEA	2013-07-23	Flamingo Maintenance Yard	EVER	Monroe	FL	17/507981/2780901	Development
90	HH031	EVER 81690	EVER-01976	Culicidae	Culex_cedecei		1	EA	Female	FISH, DURLAND	2013-07-30	SAVIT, CHELSEA	2013-08-05	Borrow Pit Trail	EVER	Monroe	FL	17/523493/2837763	Hardwood Hammock
91	HH031	EVER 81691	EVER-01976	Culicidae	Culex_cedecei		1	EA	Female	FISH, DURLAND	2013-07-30	SAVIT, CHELSEA	2013-08-05	Borrow Pit Trail	EVER	Monroe	FL	17/523493/2837763	Hardwood Hammock
92	HH034	EVER 81692	EVER-01976	Culicidae	Culex_cedecei		1	EA	Female	FISH, DURLAND	2013-08-05	SAVIT, CHELSEA	2013-08-13	China Hammock	EVER	Monroe	FL	17/519498/2800485	Hardwood Hammock
93	HH034	EVER 81693	EVER-01976	Culicidae	Culex_cedecei		1	EA	Female	FISH, DURLAND	2013-08-05	SAVIT, CHELSEA	2013-08-13	China Hammock	EVER	Monroe	FL	17/519498/2800485	Hardwood Hammock
94	HH034	EVER 81694	EVER-01976	Culicidae	Culex_cedecei		1	EA	Female	FISH, DURLAND	2013-08-05	SAVIT, CHELSEA	2013-08-13	China Hammock	EVER	Monroe	FL	17/519498/2800485	Hardwood Hammock
95	HH034	EVER 81695	EVER-01976	Culicidae	Culex_cedecei		1	EA	Female	FISH, DURLAND	2013-08-05	SAVIT, CHELSEA	2013-08-13	China Hammock	EVER	Monroe	FL	17/519498/2800485	Hardwood Hammock
96	MA016	EVER 81696	EVER-01976	Culicidae	Culex_cedecei		1	EA	Female	FISH, DURLAND	2013-08-07	SAVIT, CHELSEA	2013-08-13	Snake Bight Trail	EVER	Monroe	FL	17/512640/2787200	Mangroves
97	MA017	EVER 81697	EVER-01976	Culicidae	Culex_cedecei		1	EA	Female	FISH, DURLAND	2013-08-07	SAVIT, CHELSEA	2013-08-13	Rowdy Bend Trail	EVER	Monroe	FL	17/509749/2784247	Mangroves
98	MA017	EVER 81698	EVER-01976	Culicidae	Culex_cedecei		1	EA	Female	FISH, DURLAND	2013-08-07	SAVIT, CHELSEA	2013-08-13	Rowdy Bend Trail	EVER	Monroe	FL	17/509749/2784247	Mangroves
99	MA017	EVER 81699	EVER-01976	Culicidae	Culex_cedecei		1	EA	Female	FISH, DURLAND	2013-08-07	SAVIT, CHELSEA	2013-08-13	Rowdy Bend Trail	EVER	Monroe	FL	17/509749/2784247	Mangroves
100	MA017	EVER 81700	EVER-01976	Culicidae	Culex_cedecei		1	EA	Female	FISH, DURLAND	2013-08-07	SAVIT, CHELSEA	2013-08-13	Rowdy Bend Trail	EVER	Monroe	FL	17/509749/2784247	Mangroves
101	MA017	EVER 81701	EVER-01976	Culicidae	Culex_cedecei		1	EA	Female	FISH, DURLAND	2013-08-07	SAVIT, CHELSEA	2013-08-13	Rowdy Bend Trail	EVER	Monroe	FL	17/509749/2784247	Mangroves
102	MA017	EVER 81702	EVER-01976	Culicidae	Culex_cedecei		1	EA	Female	FISH, DURLAND	2013-08-07	SAVIT, CHELSEA	2013-08-13	Rowdy Bend Trail	EVER	Monroe	FL	17/509749/2784247	Mangroves
103	MA017	EVER 81703	EVER-01976	Culicidae	Culex_cedecei		1	EA	Female	FISH, DURLAND	2013-08-07	SAVIT, CHELSEA	2013-08-13	Rowdy Bend Trail	EVER	Monroe	FL	17/509749/2784247	Mangroves
104	MA017	EVER 81704	EVER-01976	Culicidae	Culex_cedecei		1	EA	Female	FISH, DURLAND	2013-08-07	SAVIT, CHELSEA	2013-08-13	Rowdy Bend Trail	EVER	Monroe	FL	17/509749/2784247	Mangroves
105	MA017	EVER 81705	EVER-01976	Culicidae	Culex_cedecei		1	EA	Female	FISH, DURLAND	2013-08-07	SAVIT, CHELSEA	2013-08-13	Rowdy Bend Trail	EVER	Monroe	FL	17/509749/2784247	Mangroves
106	HH027	EVER 81706	EVER-01976	Culicidae	Culex_erraticus	126466	1	EA	Female	FISH, DURLAND	2013-07-18	SAVIT, CHELSEA	2013-07-23	Shark Valley Levee L67 Ext.	EVER	Monroe	FL	17/520245/2799001	Hardwood Hammock
107	HH031	EVER 81707	EVER-01976	Culicidae	Culex_erraticus	126466	1	EA	Female	FISH, DURLAND	2013-07-30	SAVIT, CHELSEA	2013-08-05	Borrow Pit Trail	EVER	Monroe	FL	17/523493/2837763	Hardwood Hammock
108	HH031	EVER 81708	EVER-01976	Culicidae	Culex_erraticus	126466	1	EA	Female	FISH, DURLAND	2013-07-30	SAVIT, CHELSEA	2013-08-05	Borrow Pit Trail	EVER	Monroe	FL	17/523493/2837763	Hardwood Hammock
109	HH031	EVER 81709	EVER-01976	Culicidae	Culex_erraticus	126466	1	EA	Female	FISH, DURLAND	2013-07-30	SAVIT, CHELSEA	2013-08-05	Borrow Pit Trail	EVER	Monroe	FL	17/523493/2837763	Hardwood Hammock
110	HH031	EVER 81710	EVER-01976	Culicidae	Culex_erraticus	126466	1	EA	Female	FISH, DURLAND	2013-07-30	SAVIT, CHELSEA	2013-08-05	Borrow Pit Trail	EVER	Monroe	FL	17/523493/2837763	Hardwood Hammock
111	HH031	EVER 81711	EVER-01976	Culicidae	Culex_erraticus	126466	1	EA	Female	FISH, DURLAND	2013-07-30	SAVIT, CHELSEA	2013-08-05	Borrow Pit Trail	EVER	Monroe	FL	17/523493/2837763	Hardwood Hammock
112	HH031	EVER 81712	EVER-01976	Culicidae	Culex_erraticus	126466	1	EA	Female	FISH, DURLAND	2013-07-30	SAVIT, CHELSEA	2013-08-05	Borrow Pit Trail	EVER	Monroe	FL	17/523493/2837763	Hardwood Hammock
113	CA001	EVER 81713	EVER-01976	Culicidae	Culex_erraticus	126466	1	EA	Female	FISH, DURLAND	2013-07-18	SAVIT, CHELSEA	2013-07-23	Shark Valley Levee L67 Ext.	EVER	Monroe	FL	17/532908/2840920	Cattails
114	FL001	EVER 81714	EVER-01976	Culicidae	Culex_iolambdis	126476	1	EA	Female	FISH, DURLAND	2013-07-19	SAVIT, CHELSEA	2013-07-23	Flamingo Maintenance Yard	EVER	Monroe	FL	17/507981/2780901	Development
115	MA016	EVER 81715	EVER-01976	Culicidae	Culex_iolambdis	126476	1	EA	Female	FISH, DURLAND	2013-08-07	SAVIT, CHELSEA	2013-08-13	Snake Bight Trail	EVER	Monroe	FL	17/512640/2787200	Mangroves
116	MA016	EVER 81716	EVER-01976	Culicidae	Culex_iolambdis	126476	1	EA	Female	FISH, DURLAND	2013-08-07	SAVIT, CHELSEA	2013-08-13	Snake Bight Trail	EVER	Monroe	FL	17/512640/2787200	Mangroves
117	MA016	EVER 81717	EVER-01976	Culicidae	Culex_iolambdis	126476	1	EA	Female	FISH, DURLAND	2013-08-07	SAVIT, CHELSEA	2013-08-13	Snake Bight Trail	EVER	Monroe	FL	17/512640/2787200	Mangroves
118	MA016	EVER 81718	EVER-01976	Culicidae	Culex_iolambdis	126476	1	EA	Female	FISH, DURLAND	2013-08-07	SAVIT, CHELSEA	2013-08-13	Snake Bight Trail	EVER	Monroe	FL	17/512640/2787200	Mangroves
119	MA016	EVER 81719	EVER-01976	Culicidae	Culex_iolambdis	126476	1	EA	Female	FISH, DURLAND	2013-08-07	SAVIT, CHELSEA	2013-08-13	Snake Bight Trail	EVER	Monroe	FL	17/512640/2787200	Mangroves
120	PI001	EVER 81720	EVER-01976	Culicidae	Culex_nigripalpus	126478	1	EA	Female	FISH, DURLAND	2013-07-19	SAVIT, CHELSEA	2013-07-23	Pine Island	EVER	Monroe	FL	17/541018/2807332	Housing
121	PI001	EVER 81721	EVER-01976	Culicidae	Culex_nigripalpus	126478	1	EA	Female	FISH, DURLAND	2013-07-19	SAVIT, CHELSEA	2013-07-23	Pine Island	EVER	Monroe	FL	17/541018/2807332	Housing
122	PI001	EVER 81722	EVER-01976	Culicidae	Culex_nigripalpus	126478	1	EA	Female	FISH, DURLAND	2013-07-19	SAVIT, CHELSEA	2013-07-23	Pine Island	EVER	Monroe	FL	17/541018/2807332	Housing
123	PI001	EVER 81723	EVER-01976	Culicidae	Culex_nigripalpus	126478	1	EA	Female	FISH, DURLAND	2013-07-19	SAVIT, CHELSEA	2013-07-23	Pine Island	EVER	Monroe	FL	17/541018/2807332	Housing
124	HH032	EVER 81724	EVER-01976	Culicidae	Culex_nigripalpus	126478	1	EA	Female	FISH, DURLAND	2013-07-30	SAVIT, CHELSEA	2013-08-05	Otter Cave Hammock	EVER	Monroe	FL	17/523414/2847751	Hardwood Hammock
125	HH032	EVER 81725	EVER-01976	Culicidae	Culex_nigripalpus	126478	1	EA	Female	FISH, DURLAND	2013-07-30	SAVIT, CHELSEA	2013-08-05	Otter Cave Hammock	EVER	Monroe	FL	17/523414/2847751	Hardwood Hammock
126	HH032	EVER 81726	EVER-01976	Culicidae	Culex_nigripalpus	126478	1	EA	Female	FISH, DURLAND	2013-07-30	SAVIT, CHELSEA	2013-08-05	Otter Cave Hammock	EVER	Monroe	FL	17/523414/2847751	Hardwood Hammock
127	HH031	EVER 81727	EVER-01976	Culicidae	Culex_nigripalpus	126478	1	EA	Female	FISH, DURLAND	2013-07-30	SAVIT, CHELSEA	2013-08-05	Borrow Pit Trail	EVER	Monroe	FL	17/523493/2837763	Hardwood Hammock
128	HH037	EVER 81728	EVER-01976	Culicidae	Culex_nigripalpus	126478	1	EA	Female	FISH, DURLAND	2013-08-06	SAVIT, CHELSEA	2013-08-13	Osteen Hammock	EVER	Monroe	FL	17/536556/2809425	Hardwood Hammock
129	HH032	EVER 81729	EVER-01976	Culicidae	Culex_nigripalpus	126478	1	EA	Female	FISH, DURLAND	2013-07-30	SAVIT, CHELSEA	2013-08-05	Otter Cave Hammock	EVER	Monroe	FL	17/523414/2847751	Hardwood Hammock
130	HH037	EVER 81730	EVER-01976	Culicidae	Culex_nigripalpus	126478	1	EA	Female	FISH, DURLAND	2013-08-06	SAVIT, CHELSEA	2013-08-13	Osteen Hammock	EVER	Monroe	FL	17/536556/2809425	Hardwood Hammock
131	HH034	EVER 81731	EVER-01976	Culicidae	Culex_nigripalpus	126478	1	EA	Female	FISH, DURLAND	2013-08-05	SAVIT, CHELSEA	2013-08-13	China Hammock	EVER	Monroe	FL	17/519498/2800485	Hardwood Hammock
132	HH034	EVER 81732	EVER-01976	Culicidae	Culex_nigripalpus	126478	1	EA	Female	FISH, DURLAND	2013-08-05	SAVIT, CHELSEA	2013-08-13	China Hammock	EVER	Monroe	FL	17/519498/2800485	Hardwood Hammock
133	HH037	EVER 81733	EVER-01976	Culicidae	Culex_nigripalpus	126478	1	EA	Female	FISH, DURLAND	2013-08-06	SAVIT, CHELSEA	2013-08-13	Osteen Hammock	EVER	Monroe	FL	17/536556/2809425	Hardwood Hammock
134	HH037	EVER 81734	EVER-01976	Culicidae	Culex_nigripalpus	126478	1	EA	Female	FISH, DURLAND	2013-08-06	SAVIT, CHELSEA	2013-08-13	Osteen Hammock	EVER	Monroe	FL	17/536556/2809425	Hardwood Hammock
135	HH034	EVER 81735	EVER-01976	Culicidae	Culex_nigripalpus	126478	1	EA	Female	FISH, DURLAND	2013-08-05	SAVIT, CHELSEA	2013-08-13	China Hammock	EVER	Monroe	FL	17/519498/2800485	Hardwood Hammock
136	MA022	EVER 81736	EVER-01976	Culicidae	Culex_pilosus	126484	1	EA	Female	FISH, DURLAND	2013-08-12	SAVIT, CHELSEA	2013-08-13	Shark River	EVER	Monroe	FL	17/489933/2804172	Mangroves
137	MA024	EVER 81737	EVER-01976	Culicidae	Culex_pilosus	126484	1	EA	Female	FISH, DURLAND	2013-08-12	SAVIT, CHELSEA	2013-08-13	Shark River	EVER	Monroe	FL	17/509944/2802622	Mangroves
138	MA024	EVER 81738	EVER-01976	Culicidae	Culex_pilosus	126484	1	EA	Female	FISH, DURLAND	2013-08-12	SAVIT, CHELSEA	2013-08-13	Shark River	EVER	Monroe	FL	17/509944/2802622	Mangroves
139	HH023	EVER 81739	EVER-01976	Culicidae	Deinoceries_cancer	126519	1	EA	Female	FISH, DURLAND	2013-07-02	SAVIT, CHELSEA	2013-07-15	Bear Lake	EVER	Monroe	FL	17/507840/2782048	Mangroves
140	MA018	EVER 81740	EVER-01976	Culicidae	Mansonia_dyari	126528	1	EA	Female	FISH, DURLAND	2013-08-12	SAVIT, CHELSEA	2013-08-20	Willy Willy Campsite	EVER	Monroe	FL	17/494414/2829243	Mangroves
141	MA018	EVER 81741	EVER-01976	Culicidae	Mansonia_dyari	126528	1	EA	Female	FISH, DURLAND	2013-08-12	SAVIT, CHELSEA	2013-08-20	Willy Willy Campsite	EVER	Monroe	FL	17/494414/2829243	Mangroves
142	MA018	EVER 81742	EVER-01976	Culicidae	Mansonia_dyari	126528	1	EA	Female	FISH, DURLAND	2013-08-12	SAVIT, CHELSEA	2013-08-20	Willy Willy Campsite	EVER	Monroe	FL	17/494414/2829243	Mangroves
143	PL003	EVER 81743	EVER-01976	Culicidae	Mansonia_dyari	126528	1	EA	Female	FISH, DURLAND	2013-06-13	SAVIT, CHELSEA	2013-06-24	Pine Island	EVER	Monroe	FL	17/541005/2807548	Pinelands
144	FL004	EVER 81744	EVER-01976	Culicidae	Mansonia_dyari	126528	1	EA	Female	FISH, DURLAND	2013-08-07	SAVIT, CHELSEA	2013-08-10	Flamingo Housing	EVER	Monroe	FL	17/508574/2780727	Development
145	PI004	EVER 81745	EVER-01976	Culicidae	Mansonia_dyari	126528	1	EA	Female	FISH, DURLAND	2013-08-07	SAVIT, CHELSEA	2013-08-10	Pine Island	EVER	Monroe	FL	17/541015/2807331	Development
146	MA025	EVER 81746	EVER-01976	Culicidae	Mansonia_dyari	126528	1	EA	Female	FISH, DURLAND	2013-08-15	SAVIT, CHELSEA	2013-09-04	Taylor Slough East	EVER	Monroe	FL	17/548765/2796754	Mangroves
147	PL007	EVER 81747	EVER-01976	Culicidae	Psorophora_ciliata	126539	1	EA	Female	FISH, DURLAND	2013-07-10	SAVIT, CHELSEA	2013-07-15	Daniel Beard Center	EVER	Monroe	FL	17/532179/2808857	Pinelands
148	SG002	EVER 81748	EVER-01976	Culicidae	Psorophora_columbiae	126546	1	EA	Female	FISH, DURLAND	2013-06-13	SAVIT, CHELSEA	2013-06-24	Long Pine Key	EVER	Monroe	FL	17/534062/2809558	Sawgrass
149	SG002	EVER 81749	EVER-01976	Culicidae	Psorophora_columbiae	126546	1	EA	Female	FISH, DURLAND	2013-06-13	SAVIT, CHELSEA	2013-06-24	Long Pine Key	EVER	Monroe	FL	17/534062/2809558	Sawgrass
150	SG002	EVER 81750	EVER-01976	Culicidae	Psorophora_columbiae	126546	1	EA	Female	FISH, DURLAND	2013-06-13	SAVIT, CHELSEA	2013-06-24	Long Pine Key	EVER	Monroe	FL	17/534062/2809558	Sawgrass
151	PI001	EVER 81751	EVER-01976	Culicidae	Psorophora_columbiae	126546	1	EA	Female	FISH, DURLAND	2013-07-19	SAVIT, CHELSEA	2013-07-23	Pine Island	EVER	Monroe	FL	17/541018/2807332	Housing
152	CA001	EVER 81752	EVER-01976	Culicidae	Psorophora_columbiae	126546	1	EA	Female	FISH, DURLAND	2013-07-18	SAVIT, CHELSEA	2013-07-23	Shark Valley Levee L67 Ext.	EVER	Monroe	FL	17/532908/2840920	Cattails
153	MA017	EVER 81753	EVER-01976	Culicidae	Psorophora_columbiae	126546	1	EA	Female	FISH, DURLAND	2013-08-07	SAVIT, CHELSEA	2013-08-13	Rowdy Bend Trail	EVER	Monroe	FL	17/509749/2784247	Mangroves
154	HH029	EVER 81754	EVER-01976	Culicidae	Psorophora_columbiae	126546	1	EA	Female	FISH, DURLAND	2013-07-24	SAVIT, CHELSEA	2013-07-30	Long Pine Key	EVER	Monroe	FL	17/534230/2809414	Hardwood Hammock
155	SG005	EVER 81755	EVER-01976	Culicidae	Psorophora_columbiae	126546	1	EA	Female	FISH, DURLAND	2013-07-10	SAVIT, CHELSEA	2013-07-15	Chekika	EVER	Monroe	FL	17/542588/2833471	Sawgrass
156	SG005	EVER 81756	EVER-01976	Culicidae	Psorophora_columbiae	126546	1	EA	Female	FISH, DURLAND	2013-07-10	SAVIT, CHELSEA	2013-07-15	Chekika	EVER	Monroe	FL	17/542588/2833471	Sawgrass
157	HH027	EVER 81757	EVER-01976	Culicidae	Psorophora_columbiae	126546	1	EA	Female	FISH, DURLAND	2013-07-18	SAVIT, CHELSEA	2013-07-23	Shark Valley Levee L67 Ext.	EVER	Monroe	FL	17/520245/2799001	Hardwood Hammock
158	HH027	EVER 81758	EVER-01976	Culicidae	Psorophora_columbiae	126546	1	EA	Female	FISH, DURLAND	2013-07-18	SAVIT, CHELSEA	2013-07-23	Shark Valley Levee L67 Ext.	EVER	Monroe	FL	17/520245/2799001	Hardwood Hammock
159	HH027	EVER 81759	EVER-01976	Culicidae	Psorophora_columbiae	126546	1	EA	Female	FISH, DURLAND	2013-07-18	SAVIT, CHELSEA	2013-07-23	Shark Valley Levee L67 Ext.	EVER	Monroe	FL	17/520245/2799001	Hardwood Hammock
160	HH027	EVER 81760	EVER-01976	Culicidae	Psorophora_columbiae	126546	1	EA	Female	FISH, DURLAND	2013-07-18	SAVIT, CHELSEA	2013-07-23	Shark Valley Levee L67 Ext.	EVER	Monroe	FL	17/520245/2799001	Hardwood Hammock
161	HH039	EVER 81761	EVER-01976	Culicidae	Psorophora_ferox	126556	1	EA	Female	FISH, DURLAND	2013-08-07	SAVIT, CHELSEA	2013-08-13	Pine Lands Trail	EVER	Monroe	FL	17/532161/2812111	Hardwood Hammock
162	HH039	EVER 81762	EVER-01976	Culicidae	Psorophora_ferox	126556	1	EA	Female	FISH, DURLAND	2013-08-07	SAVIT, CHELSEA	2013-08-13	Pine Lands Trail	EVER	Monroe	FL	17/532161/2812111	Hardwood Hammock
163	MA009	EVER 81763	EVER-01976	Culicidae	Psorophora_ferox	126556	1	EA	Female	FISH, DURLAND	2013-07-02	SAVIT, CHELSEA	2013-07-15	Bear Lake	EVER	Monroe	FL	17/507844/2781891	Mangroves
164	HH034	EVER 81764	EVER-01976	Culicidae	Uranotaenia_lowii	126578	1	EA	Female	FISH, DURLAND	2013-08-05	SAVIT, CHELSEA	2013-08-13	China Hammock	EVER	Monroe	FL	17/519498/2800485	Hardwood Hammock
165	HH034	EVER 81765	EVER-01976	Culicidae	Uranotaenia_lowii	126578	1	EA	Female	FISH, DURLAND	2013-08-05	SAVIT, CHELSEA	2013-08-13	China Hammock	EVER	Monroe	FL	17/519498/2800485	Hardwood Hammock
166	HH034	EVER 81766	EVER-01976	Culicidae	Uranotaenia_lowii	126578	1	EA	Female	FISH, DURLAND	2013-08-05	SAVIT, CHELSEA	2013-08-13	China Hammock	EVER	Monroe	FL	17/519498/2800485	Hardwood Hammock
168	PI003	EVER 81767	EVER-01976	Culicidae	Uranotaenia_lowii	126578	1	EA	Female	FISH, DURLAND	2013-08-07	SAVIT, CHELSEA	2013-08-10	Pine Island	EVER	Monroe	FL	17/508337/2780739	Development
169	CY008	EVER 81768	EVER-01976	Culicidae	Uranotaenia_lowii	126578	1	EA	Female	FISH, DURLAND	2013-08-15	SAVIT, CHELSEA	2013-08-20	Taylor Slough East	EVER	Monroe	FL	17/546137/2799566	Cypress
170	CY008	EVER 81769	EVER-01976	Culicidae	Uranotaenia_lowii	126578	1	EA	Female	FISH, DURLAND	2013-08-15	SAVIT, CHELSEA	2013-08-20	Taylor Slough East	EVER	Monroe	FL	17/546137/2799566	Cypress
171	MA021	EVER 81770	EVER-01976	Culicidae	Uranotaenia_lowii	126578	1	EA	Female	FISH, DURLAND	2013-08-12	SAVIT, CHELSEA	2013-08-20	Broad River Mouth	EVER	Monroe	FL	17/486607/2818690	Mangroves
172	HH032	EVER 81771	EVER-01976	Culicidae	Uranotaenia_sapphirina	126580	1	EA	Female	FISH, DURLAND	2013-07-30	SAVIT, CHELSEA	2013-08-05	Otter Cave Hammock	EVER	Monroe	FL	17/523414/2847751	Hardwood Hammock
173	HH032	EVER 81772	EVER-01976	Culicidae	Uranotaenia_sapphirina	126580	1	EA	Female	FISH, DURLAND	2013-07-30	SAVIT, CHELSEA	2013-08-05	Otter Cave Hammock	EVER	Monroe	FL	17/523414/2847751	Hardwood Hammock
174	HH032	EVER 81773	EVER-01976	Culicidae	Uranotaenia_sapphirina	126580	1	EA	Female	FISH, DURLAND	2013-07-30	SAVIT, CHELSEA	2013-08-05	Otter Cave Hammock	EVER	Monroe	FL	17/523414/2847751	Hardwood Hammock
175	HH033	EVER 81774	EVER-01976	Culicidae	Uranotaenia_sapphirina	126580	1	EA	Female	FISH, DURLAND	2013-07-30	SAVIT, CHELSEA	2013-08-05	Otter Cave Hammock	EVER	Monroe	FL	17/523398/2847822	Hardwood Hammock
176	HH033	EVER 81775	EVER-01976	Culicidae	Uranotaenia_sapphirina	126580	1	EA	Female	FISH, DURLAND	2013-07-30	SAVIT, CHELSEA	2013-08-05	Otter Cave Hammock	EVER	Monroe	FL	17/523398/2847822	Hardwood Hammock
177	HH033	EVER 81776	EVER-01976	Culicidae	Uranotaenia_sapphirina	126580	1	EA	Female	FISH, DURLAND	2013-07-30	SAVIT, CHELSEA	2013-08-05	Otter Cave Hammock	EVER	Monroe	FL	17/523398/2847822	Hardwood Hammock
178	HH033	EVER 81777	EVER-01976	Culicidae	Uranotaenia_sapphirina	126580	1	EA	Female	FISH, DURLAND	2013-07-30	SAVIT, CHELSEA	2013-08-05	Otter Cave Hammock	EVER	Monroe	FL	17/523398/2847822	Hardwood Hammock
179	MA017	EVER 81778	EVER-01976	Culicidae	Wyeomyia_mitchelli	126091	1	EA	Female	FISH, DURLAND	2013-08-07	SAVIT, CHELSEA	2013-08-13	Rowdy Bend Trail	EVER	Monroe	FL	17/509749/2784247	Mangroves
180	MA016	EVER 81779	EVER-01976	Culicidae	Wyeomyia_mitchelli	126091	1	EA	Female	FISH, DURLAND	2013-08-07	SAVIT, CHELSEA	2013-08-13	Snake Bight Trail	EVER	Monroe	FL	17/512640/2787200	Mangroves
181	MA016	EVER 81780	EVER-01976	Culicidae	Wyeomyia_mitchelli	126091	1	EA	Female	FISH, DURLAND	2013-08-07	SAVIT, CHELSEA	2013-08-13	Snake Bight Trail	EVER	Monroe	FL	17/512640/2787200	Mangroves
182	MA016	EVER 81781	EVER-01976	Culicidae	Wyeomyia_mitchelli	126091	1	EA	Female	FISH, DURLAND	2013-08-07	SAVIT, CHELSEA	2013-08-13	Snake Bight Trail	EVER	Monroe	FL	17/512640/2787200	Mangroves
183	MA019	EVER 81782	EVER-01976	Culicidae	Wyeomyia_mitchelli	126091	1	EA	Female	FISH, DURLAND	2013-08-12	SAVIT, CHELSEA	2013-08-20	Camp Lonesome	EVER	Monroe	FL	17/500017/2818995	Mangroves
184	MA019	EVER 81783	EVER-01976	Culicidae	Wyeomyia_mitchelli	126091	1	EA	Female	FISH, DURLAND	2013-08-12	SAVIT, CHELSEA	2013-08-20	Camp Lonesome	EVER	Monroe	FL	17/500017/2818995	Mangroves
185	FL004	EVER 81784	EVER-01976	Culicidae	Wyeomyia_mitchelli	126091	1	EA	Female	FISH, DURLAND	2013-08-07	SAVIT, CHELSEA	2013-08-10	Flamingo Housing	EVER	Monroe	FL	17/508574/2780727	Development
186	MA003	EVER 81785	EVER-01976	Culicidae	Wyeomyia_mitchelli	126091	1	EA	Female	FISH, DURLAND	2013-06-13	SAVIT, CHELSEA	2013-06-24	Snake Bight Trail	EVER	Monroe	FL	17/512659/2787133	Mangroves
187	FL003	EVER 81786	EVER-01976	Culicidae	Wyeomyia_vanduzeei	126097	1	EA	Female	FISH, DURLAND	2013-08-07	SAVIT, CHELSEA	2013-08-10	Flamingo Maintenance Yard	EVER	Monroe	FL	17/507976/2780883	Development
188	FL003	EVER 81787	EVER-01976	Culicidae	Wyeomyia_vanduzeei	126097	1	EA	Female	FISH, DURLAND	2013-08-07	SAVIT, CHELSEA	2013-08-10	Flamingo Maintenance Yard	EVER	Monroe	FL	17/507976/2780883	Development
189	FL003	EVER 81788	EVER-01976	Culicidae	Wyeomyia_vanduzeei	126097	1	EA	Female	FISH, DURLAND	2013-08-07	SAVIT, CHELSEA	2013-08-10	Flamingo Maintenance Yard	EVER	Monroe	FL	17/507976/2780883	Development
190	FL004	EVER 81789	EVER-01976	Culicidae	Wyeomyia_vanduzeei	126097	1	EA	Female	FISH, DURLAND	2013-08-07	SAVIT, CHELSEA	2013-08-10	Flamingo Housing	EVER	Monroe	FL	17/508574/2780727	Development
191	MA025	EVER 81790	EVER-01976	Culicidae	Wyeomyia_vanduzeei	126097	1	EA	Female	FISH, DURLAND	2013-08-15	SAVIT, CHELSEA	2013-09-04	Taylor Slough East	EVER	Monroe	FL	17/548765/2796754	Mangroves
192	MA025	EVER 81791	EVER-01976	Culicidae	Wyeomyia_vanduzeei	126097	1	EA	Female	FISH, DURLAND	2013-08-15	SAVIT, CHELSEA	2013-09-04	Taylor Slough East	EVER	Monroe	FL	17/548765/2796754	Mangroves
