# Supplementary material for: Emergence potential of mosquito-borne arboviruses from the Florida Everglades
Source: PLoS One. 2021 Nov 22;16(11):e0259419. doi: 10.1371/journal.pone.0259419 (PMC8608345; doi:10.1371/journal.pone.0259419)
Supplement: S3 Table — (XLSX) [file pone.0259419.s004.xlsx]

## Sheet: Data
MASTER LIST OF DEPOSITED NPS SPECIMENS AND MATERIAL THE CATALOG OF THE NPS SPECIAL COLLECTION AT THE WORLD REFERENCE CENTER FOR EMERGING VIRUSES AND ARBOVIRUSES UNIVERSITY OF TEXAS MEDICAL BRANCH Instructions: Upon receipt of NPS Specimens and/or Material that NPS has approved for deposit at UTMB either by designation as the repository in the applicable Scientific Research and Collecting Permit o…
UTMB No.	TAXON		Description and quantity		National Park Unit	Date		Collecting Locality
	Family	Genus	Virus ID (Lyo.)	mL.		Collection	Deposit
BCNP 5-186 (EV002CxCd0123Aug1450)	TOGAVIRIDAE	ALPHAVIRUS	EVERGLADES	0.5	Big Cypress Natural Preserve	8/23/2014	2014-09-25	EV, Big Cypress National Preserve
EVG 1-45 (PL002CXAT02)	TOGAVIRIDAE	ALPHAVIRUS	EVERGLADES	0.5	Everglades National Park	6/13/2013	2013-08-29	Hardwood Hammock, Everglades Nat. Park
EVG 1-74(HH010CXCE03)	TOGAVIRIDAE	ALPHAVIRUS	EVERGLADES	0.5	Everglades National Park	6/12/2013	2013-08-15	Hardwood Hammock, Everglades Nat. Park
EVG 2-10 (HH011CXCE02)	TOGAVIRIDAE	ALPHAVIVIRUS	EVERGLADES	0.5	Everglades National Park	6/20/2013	2014-06-02	Hardwood Hammock, Everglades Nat. Park
EVG 2-100 (PL005CXCE01)	TOGAVIRIDAE	ALPHAVIRUS	EVERGLADES	0.5	Everglades National Park	6/24/2013	2013-08-29	Pineland, Everglades Nat. Park
EVG 2-12 (HH011CXCE04)	TOGAVIRIDAE	ALPHAVIRUS	EVERGLADES	0.5	Everglades National Park	6/20/2013	2013-08-15	Hardwood Hammock, Everglades Nat. Park
EVG 2-122 (HH015CXCE)	TOGAVIRIDAE	ALPHAVIRUS	EVERGLADES	0.5	Everglades National Park	6/2013	2013-11-01	Hardwood Hammock, Everglades Nat. Park
EVG 2-27 (HH013CXNI01)	TOGAVIRIDAE	ALPHAVIRUS	EVERGLADES	0.5	Everglades National Park	6/24/2013	2013-08-29	Hardwood Hammock, Everglades Nat. Park
EVG 2-52 (HH017CXCE01)	TOGAVIRIDAE	ALPHAVIRUS	EVERGLADES	0.5	Everglades National Park	6/24/2013	2013-08-29	Hardwood Hammock, Everglades Nat. Park
EVG 2-54 (HH017CXCE03)	TOGAVIRIDAE	ALPHAVIRUS	EVERGLADES	0.5	Everglades National Park	6/24/2013	2013-08-15	Hardwood Hammock, Everglades Nat. Park
EVG 2-8 (HH011CXNI02)	TOGAVIRIDAE	ALPHAVIRUS	EVERGLADES	0.5	Everglades National Park	6/20/2013	2014-01-23	Hardwood Hammock, Everglades Nat. Park
EVG 2-9 (HH011CXCE01)	TOGAVIRIDAE	ALPHAVIRUS	EVERGLADES	0.5	Everglades National Park	6/20/2013	2013-08-15	Hardwood Hammock, Everglades Nat. Park
EVG 2-99 (PL005CXNI02)	TOGAVIRIDAE	ALPHAVIRUS	EVERGLADES	0.5	Everglades National Park	6/24/2013	2013-08-15	Pineland, Everglades Nat. Park
EVG 3-50 (HH023CXNI02)	TOGAVIRIDAE	ALPHAVIRUS	EVERGLADES	0.5	Everglades National Park	7/2/2013	2013-08-29	Hardwood Hammock, Everglades Nat. Park
EVG 3-54 (HH023CXNI06)	TOGAVIRIDAE	ALPHAVIRUS	EVERGLADES	0.5	Everglades National Park	7/2/2013	2013-10-01	Hardwood Hammock, Everglades Nat. Park
EVG 3-62 (HH023CXNI14)	TOGAVIRIDAE	ALPHAVIRUS	EVERGLADES	0.5	Everglades National Park	7/2013	2013-11-01	Hardwood Hammock, Everglades Nat. Park
EVG 3-95 (MA009CXCE01)	TOGAVIRIDAE	ALPHAVIRUS	EVERGLADES	0.5	Everglades National Park	7/2/2013	2013-08-29	Mangrove, Everglades Nat. Park
EVG 4-144 (HH025CXAT01)	TOGAVIRIDAE	ALPHAVIRUS	EVERGLADES	0.5	Everglades National Park	7/2013	2013-11-01	Hardwood Hammock, Everglades Nat. Park
EVG 4-151 (HH015WYMI01)	TOGAVIRIDAE	ALPHAVIRUS	EVERGLADES	0.5	Everglades National Park	7/2013	2013-11-01	Hardwood Hammock, Everglades Nat. Park
EVG 5-73 (HH029CXCE01)	TOGAVIRIDAE	ALPHAVIRUS	EVERGLADES	0.5	Everglades National Park	7/24/2013	2013-10-01	Hardwood Hammock, Everglades Nat. Park
EVG 7-53 (HH037CXCE03)	TOGAVIRIDAE	ALPHAVIRUS	EVERGLADES	0.5	Everglades National Park	8/6/2013	2014-05-29	Hardwood Hammock, Everglades Nat. Park
EVG 7-89 (FA 037CXCE01)	TOGAVIRIDAE	ALPHAVIRUS	EVERGLADES	0.5	Everglades National Park	8/10/2013	2014-01-23	FA., Everglades Nat. Park
EVG 7-89 (FA 037CXCE01)	TOGAVIRIDAE	ALPHAVIRUS	EVERGLADES	0.5	Everglades National Park	8/10/2013	2014-01-23	FA., Everglades Nat. Park
EVG 8-66 (MA021CXCE01)	TOGAVIRIDAE	ALPHAVIRUS	EVERGLADES	0.5	Everglades National Park	8/12/2013	2013-10-01	Mangrove, Everglades Nat. Park
EVG 9-117 (HH040CXNI03)	TOGAVIRIDAE	ALPHAVIRUS	EVERGLADES	0.5	Everglades National Park	8/20/2013	2013-10-21	Hardwood Hammock, Everglades Nat. Park
EVG 9-162 (FA001CXCE01)	TOGAVIRIDAE	ALPHAVIRUS	EVERGLADES	0.5	Everglades National Park	8/10/2013	2013-10-21	FA., Everglades Nat. Park
EVG 9-164 (FA001AEAT01)	TOGAVIRIDAE	ALPHAVIRUS	EVERGLADES	0.5	Everglades National Park	8/10/2013	2013-11-01	FA., Everglades Nat. Park
EVG 1-75 (HH010CXQU01)	TOGAVIRIDAE	ALPHAVIRUS	EVERGLADES/Negavirus	0.5	Everglades National Park	6/12/2013	2013-10-01	Hardwood Hammock, Everglades Nat. Park
EVG 2-40 (HH015CXCE02)	BUNYAVIRIDAE	ORTHOBUNYAVIRUS	GUMBO LIMBO	0.5	Everglades National Park	6/24/2013	2013-07-30	Hardwood Hammock, Everglades Nat. Park
EVG 6-60 (HH032CXCE01)	BUNYAVIRIDAE	ORTHOBUNYAVIRUS	GUMBO LIMBO	0.5	Everglades National Park	7/30/2013	2013-10-21	Hardwood Hammock, Everglades Nat. Park
EVG 9-173 (FA002CXCE01)	BUNYAVIRIDAE	ORTHOBUNYAVIRUS	GUMBO LIMBO	0.5	Everglades National Park	8/10/2013	2014-02-12	FA., Everglades Nat. Park
EVG 2-2 (HH011AEAT02)	BUNYAVIRIDAE	ORTHOBUNYAVIRUS	KEYSTONE	0.5	Everglades National Park	6/20/2013	2013-08-29	Hardwood Hammock, Everglades Nat. Park
EVG 2-29 (HH015AEAT02)	BUNYAVIRIDAE	ORTHOBUNYAVIRUS	KEYSTONE	0.5	Everglades National Park	6/24/2013	2013-07-30	Hardwood Hammock, Everglades Nat. Park
EVG 2-30 (HH015AEAT03)	BUNYAVIRIDAE	ORTHOBUNYAVIRUS	KEYSTONE	0.5	Everglades National Park	6/24/2013	2013-08-29	Hardwood Hammock, Everglades Nat. Park
EVG 2-31 (HH015AEAT04)	BUNYAVIRIDAE	ORTHOBUNYAVIRUS	KEYSTONE	0.5	Everglades National Park	6/24/2013	2013-08-29	Hardwood Hammock, Everglades Nat. Park
EVG 2-79 (HH019CXCE01)	BUNYAVIRIDAE	ORTHOBUNYAVIRUS	KEYSTONE	0.5	Everglades National Park	6/24/2013	2013-08-29	Hardwood Hammock, Everglades Nat. Park
EVG 2-80 (HH019CXER01)	BUNYAVIRIDAE	ORTHOBUNYAVIRUS	KEYSTONE	0.5	Everglades National Park	6/24/2013	2013-08-29	Hardwood Hammock, Everglades Nat. Park
EVG 2-81 (PL005AEAT01)	BUNYAVIRIDAE	ORTHOBUNYAVIRUS	KEYSTONE	0.5	Everglades National Park	6/24/2013	2013-08-29	Pineland, Everglades Nat. Park
EVG 2-82 (PL005AEAT02)	BUNYAVIRIDAE	ORTHOBUNYAVIRUS	KEYSTONE	0.5	Everglades National Park	6/24/2013	2013-07-30	Pineland, Everglades Nat. Park
EVG 5-49 (MA011CXNI06)	BUNYAVIRIDAE	ORTHOBUNYAVIRUS	KEYSTONE	0.5	Everglades National Park	7/25/2013	2013-10-07	Mangrove, Everglades Nat. Park
EVG 5-67 (HH029AEAT01)	BUNYAVIRIDAE	ORTHOBUNYAVIRUS	KEYSTONE	0.5	Everglades National Park	7/24/2013	2013-10-01	Hardwood Hammock, Everglades Nat. Park
EVG 5-71 (HH029AEAT04)	BUNYAVIRIDAE	ORTHOBUNYAVIRUS	KEYSTONE	0.5	Everglades National Park	7/24/2013	2013-10-01	Hardwood Hammock, Everglades Nat. Park
EVG 5-71 (HH029AEAT05)	BUNYAVIRIDAE	ORTHOBUNYAVIRUS	KEYSTONE	0.5	Everglades National Park	7/24/2013	2013-10-01	Hardwood Hammock, Everglades Nat. Park
EVG 2-39 (HH015CXCE01)	BUNYAVIRIDAE	ORTHOBUNYAVIRUS	MAHOGANY HAMMOCK	0.5	Everglades National Park	6/24/2013	2013-08-15	Hardwood Hammock, Everglades Nat. Park
EVG 3-70 (HH023CXCE01)	BUNYAVIRIDAE	ORTHOBUNYAVIRUS	MAHOGANY HAMMOCK	0.5	Everglades National Park	7/2/2013	2013-10-01	Hardwood Hammock, Everglades Nat. Park
EVG 7-54 (HH037CXCE04)	BUNYAVIRIDAE	ORTHOBUNYAVIRUS	MAHOGANY HAMMOCK	0.5	Everglades National Park	8/6/2013	2014-01-23	Hardwood Hammock, Everglades Nat. Park
EVG 7-65 (HH038CXCE06)	BUNYAVIRIDAE	ORTHOBUNYAVIRUS	MAHOGANY HAMMOCK	0.5	Everglades National Park	8/7/2013	2015-07-24	Hardwood Hammock, Everglades Nat. Park
EVG 8-85 (MA025CXCE08)	BUNYAVIRIDAE	ORTHOBUNYAVIRUS	MAHOGANY HAMMOCK	0.5	Everglades National Park	8/15/2013	2013-11-01	Mangrove, Everglades Nat. Park
EVG 9-190 (FA005CXCE01)	BUNYAVIRIDAE	ORTHOBUNYAVIRUS	MAHOGANY HAMMOCK	0.5	Everglades National Park	8/10/2013	2013-11-01	FA., Everglades Nat. Park
BCNP 3-138 (HH009CxCd0123Jul1419)	BUNYAVIRIDAE	ORTHOBUNYAVIRUS	SHARK RIVER	0.5	Big Cypress Natural Preserve	7/23/2014	2014-09-25	Hardwood Hammock, Big Cypress Nat. Preserve
BCNP 5-29 (HH011CxCd0111Aug1428)	BUNYAVIRIDAE	ORTHOBUNYAVIRUS	SHARK RIVER	0.5	Big Cypress Natural Preserve	8/11/2014	2014-10-28	Hardwood Hammock, Big Cypress Nat. Preserve
EVG 5-97 (HH030CXAT01)	BUNYAVIRIDAE	ORTHOBUNYAVIRUS	SHARK RIVER	0.5	Everglades National Park	7/25/2013	2013-10-21	Hardwood Hammock, Everglades Nat. Park
EVG 7-29 (HH039CXCE01)	BUNYAVIRIDAE	ORTHOBUNYAVIRUS	SHARK RIVER	0.5	Everglades National Park	8/7/2013	2013-11-26	Hardwood Hammock, Everglades Nat. Park
EVG 7-63 (HH038CXCE04)	BUNYAVIRIDAE	ORTHOBUNYAVIRUS	SHARK RIVER	0.5	Everglades National Park	8/7/2013	2013-11-01	Hardwood Hammock, Everglades Nat. Park
EVG 7-67 (HH038CXCE08)	BUNYAVIRIDAE	ORTHOBUNYAVIRUS	SHARK RIVER	0.5	Everglades National Park	8/7/2013	2015-07-24	Hardwood Hammock, Everglades Nat. Park
EVG 8-22 (MA016CXCE06)	BUNYAVIRIDAE	ORTHOBUNYAVIRUS	SHARK RIVER	0.5	Everglades National Park	8/7/2013	2013-11-01	Mangrove, Everglades Nat. Park
EVG 8-82 (MA025CXCE05)	BUNYAVIRIDAE	ORTHOBUNYAVIRUS	SHARK RIVER	0.5	Everglades National Park	8/15/2013	2013-11-26	Mangrove, Everglades Nat. Park
EVG 8-86 (MA025CXCE09)	BUNYAVIRIDAE	ORTHOBUNYAVIRUS	SHARK RIVER	0.5	Everglades National Park	8/15/2013	2013-11-26	Mangrove, Everglades Nat. Park
EVG 9-139 (HH041CXNI04)	FLAVIVIRIDAE	FLAVIVIRUS	SLE (St. Louis Enc.)	0.5	Everglades National Park	8/20/2013	2013-11-01	Hardwood Hammock, Everglades Nat. Park
BCNP 2-9 (CY003AeTn0125Jun1450)	BUNYAVIRIDAE	ORTHOBUNYAVIRUS	TENSAW	0.5	Big Cypress Natural Preserve	6/25/2014	2014-09-05	Cypress, Big Cypress National Preserve
BCNP 3-125 (SG004AnAt0322Jul1450)	BUNYAVIRIDAE	ORTHOBUNYAVIRUS	TENSAW	0.5	Big Cypress Natural Preserve	7/22/2014	2014-09-05	Sawgrass, Big Cypress Natural Preserve
BCNP 3-126 (SG004AnAt0422Jul1450)	BUNYAVIRIDAE	ORTHOBUNYAVIRUS	TENSAW	0.5	Big Cypress Natural Preserve	7/22/2014	2014-09-05	Sawgrass, Big Cypress Natural Preserve
BCNP 3-16 (CY005AnCr1014Jul1450)	BUNYAVIRIDAE	ORTHOBUNYAVIRUS	TENSAW	0.5	Big Cypress Natural Preserve	7/14/2014	2014-09-05	Cypress, Big Cypress National Preserve
BCNP 4-194 (MG002AnCr0207Aug1450)	BUNYAVIRIDAE	ORTHOBUNYAVIRUS	TENSAW	0.5	Big Cypress Natural Preserve	8/7/2014	2014-09-25	Mangrove, Big Cypress National Preserve
BCNP 4-25 (CY010AnCr0229Jul1450)	BUNYAVIRIDAE	ORTHOBUNYAVIRUS	TENSAW	0.5	Big Cypress Natural Preserve	7/29/2014	2014-09-05	Cypress, Big Cypress National Preserve
BCNP 5-148 (PL007AnCr01)	BUNYAVIRIDAE	ORTHOBUNYAVIRUS	TENSAW	0.5	Big Cypress Natural Preserve	8/19/2014	2014-10-28	Pineland, Big Cypress Natural Preserve
BCNP 5-3 (DV001AnCr0111Aug1450)	BUNYAVIRIDAE	ORTHOBUNYAVIRUS	TENSAW	0.5	Big Cypress Natural Preserve	8/11/2014	2014-09-25	DV, Big Cypress National Preserve
BCNP 5-7 (DV001AnCr0511Aug1447)	BUNYAVIRIDAE	ORTHOBUNYAVIRUS	TENSAW	0.5	Big Cypress Natural Preserve	8/11/2014	2014-09-25	DV, Big Cypress National Preserve

## Sheet: Code
Mosquito species abbreviations
Habitat Codes
Hardwood Hammock (HH) , Pineland (PL), Mangrove (MA) (MG)
Sawgrass (SG), Cypress (CY), Cattail (CA)*, Fakahatchee State Preserve (FA)
DV, and EV.
*Cattail (a wetland different from sawgrass)
Mosquito code
Aedes albopictus (AeAl)
Aedes atlanticus (AEAT)
Aedes dupreei (AeDu)
Aedes infirmatus (AEIN)
Aedes taeniorhynchus (AETE)
Aedes taeniorhynchus (AeTn)
Aedes triseriatus (AETR)
Anopheles atropos (ANAT)
Anopheles crucians complex (ANCR)
Anopheles punctipennis (AnPu)
Anopheles quadrimaculatus (ANQU)
Anopheles walkeri (ANWA)
Coquillettidia perturbans (CQPE)
Coquillettidia perturbans (CqPt)
Culex bahamensis (CXBA)
Culex (Melanconion) atratus (CXAT)
Culex (Melanconion) cedecei (CXCE)
Culex (Melanconion) cedecei (CxCd)
Culex (Melanconion) erraticus (CXER)
Culex (Melanconion) iolambdis (CXIO)
Culex (Melanconion) pilosus (CXPI)
Culex erraticus (CXET)
Culex nigripalpus (CXNI)
Mansonia dyari (MADY)
Psorophora ciliata (PsCi)
Psorophora columbiae (PSCO)
Psorophora ferox (PSFE)
Psorophora ferox (PsFx)
Psorophora howardii (PsHo)
Uranotaeneia lowii (URLO)
Uranotaneia sapphirina (URSA)
Wyeomyia mitchellii (WYMI)
Wyeomyia vanduzeei (WYVA)
