# Supplementary material for: Emergence potential of mosquito-borne arboviruses from the Florida Everglades
Source: PLoS One. 2021 Nov 22;16(11):e0259419. doi: 10.1371/journal.pone.0259419 (PMC8608345; doi:10.1371/journal.pone.0259419)
Supplement: S4 Table — (XLSX) [file pone.0259419.s005.xlsx]

## Sheet: Sheet1
Raw Data
Trap ID	Date	Cx nigripalpus	Cx bahamensis	Cx coronator	Cx declarator	Cx quinquefasciatus	Cx biscaynensis	Cx erraticus	Cx atratus	Cx iolambdis	Cx pilosus	Cx mulrennani	Cx peccator	Cx cedecei	Ae albopictus	Ae atlanticus	Ae infirmatus	Ae taeniorhynchus	Ae triseriatus	Ae pertinax	Ae sollicitans	Aedes fulvus pallens	Ma dyari	Ma titillans	Cq perturbans	Ur lowii	Ur sapphirina	Wy mitchelli	Wy vanduzeii	De cancer	Or signifera	Ps ferox	Ps columbiae	Ps pygmea	Ps jonstonii	Ps ciliata	Ps howardii	Cs melanura	An quadrimaculatus	An smaragdinus	An perplexens	An punctipennis	An crucians complex	An atropos	An walkeri	Ae UNKNOWN	Cx UNKNOWN	An UNKNOWN	TOTAL
EHH001	2013-06-12	609						15	198		27			135			12	867										12															15						1890
EHH006	2013-06-12	744						7	21					388		394	103	3																									49						1709
EMA001	2013-06-13	3648	96					160	1488	96				3600			80	2688										48															800		16				12720
EMA003	2013-06-13	1304	16							8	76			272				836								4		16															56				68		2656
EPL002	2013-06-13	217						50	93		12			26		502	25	434															2										411		1				1773
ESG002	2013-06-13	32						4						1		11	3	254															6										131						442
ECY003	2013-06-15	214						264						10				603																					2		67		2369		2				3531
ECY001	2013-06-18	1							1					1				1796															1								9	1	169		8				1987
ECY002	2013-06-18	7						2										157																									13						179
EHH011	2013-06-20	109							17					160		164	48	853															6										124						1481
EHH013	2013-06-20	36						5						8				206										12															698		3				968
EHH015	2013-06-24	204						80	5	1				10		223	75	267								1		2															9						877
EHH017	2013-06-24	295						30	9					149		52	131	130								3		4											1				75		1				880
EHH019	2013-06-24	54						82						53				637																					2				1896		5				2729
EPL005	2013-06-24	87						5	8		3			34		278	73	409																				2					353	1					1253
EHH021	2013-07-02	103						127						5				290																					1				1171		1				1698
EHH023	2013-07-02	4464	96					24	176	260	324			192			8	612	12							48		12		4									20				32				4	2	6290
EMA009	2013-07-02	5864	144					8	616	56	48			664				600	32							16		32															16	16	8		16	8	8144
ESG003	2013-07-02	280	40					160	4									480																									1012	4	4				1984
EHH025	2013-07-10	523						80	3	1				10	2		6	22							3	1		1															39						691
EPL007	2013-07-10	3776	4					24	44					164		132	24	300															16			4							940				8		5436
ESG005	2013-07-10	27	3					147	3									63							3								1488										3540	6	6				5286
ECY006	2013-07-15	129						33		1				8				272															1										52						496
ESG007	2013-07-15	204						123	2					11				1187															28						2				615						2172
ECA001	2013-07-18	4						216	4									44							524								28						4				1088	800	1840				4552
EHH027	2013-07-18	160						1316			4			216				80					12		412		8						16										820	12	1632			152	4840
EHH029	2013-07-24	127												451		208	21	570														1	8										48						1434
EPL009	2013-07-24	138									2			212		122	10	1280															46										114				8		1932
EHH030	2013-07-25	1025							120					473		210	60	943								3																	5			35			2874
EMA011	2013-07-25	2125																5785																					100									25	8035
EMA013	2013-07-25	392																1478																					9										1879
ECY007	2013-07-29							21										1740							3								3						15				633						2415
ESG011	2013-07-29	159						84						45				2073															21										1293						3675
EHH031	2013-07-30	198						2334						6				12							9			6															354	9	672	18			3618
EHH032	2013-07-30	35						233						5											9								1										267		31				581
EHH033	2013-07-30	468						93						39				8							3	3	39	3															61		4				721
ESG012	2013-07-30	35						233						5											9								1										267		31				581
ESG013	2013-07-30	7						67						9				1							3																		145		28				260
EHH034	2013-08-05	1620						12	96					3018		18	42	1008								60	6	6															60				30		5976
EHH037	2013-08-06	3810												990		12	54	288								18		6															18			54			5250
EMA016	2013-08-06	2982							186	276	624			4302				1044								24		282															42						9762
EHH039	2013-08-07	3474							162					660		192		150									6					84	12										12						4752
EMA017/EHH038	2013-08-07	846									6			3366		18	12	618	6							12		234					6						12				102						5238
EMA019	2013-08-07	620						80	12	304	4			192				112					8		8	4		8											4				1664		32				3052
EFA001	2013-08-10	1716						36	36					1344		168		12					24			36		12				48						48					1560						5040
EFA002	2013-08-10	1080						10						840		60										30		30				10											3050						5110
EFA003	2013-08-10	2316						6	90					1440					24			6	42			84		12				12						30					5802						9864
EFA004	2013-08-10	3616						64						1536		64							32			64						64						96					9696						15232
EFA005	2013-08-10	2064						12						420									60			72						12											1956						4596
EMA021	2013-08-12		628							324				1152				40	4							8							4										228	40					2428
EMA022	2013-08-12	651	14						1	116	1							12	10							1													1				2	3					812
EMA023	2013-08-12	488	20							1372	32							200	8																								4	268					2392
EMA024	2013-08-15	416						194	6	172	8			62				396										8	2														1524	8					2796
EMA025	2013-08-15	80						80	46					1179				35					1					7	8									1					132						1569
EHH040	2013-08-20	787						54		1				194			2	29	2																								54				3		1126
EHH041	2013-08-20	438						3						411		18			2									25															19				13		929
EHH042	2013-08-20	858						3						95														10					1						1										968
EPL010	2013-08-20	221	1						2		2			83		29	9	53															1					7					159						567
ESG014	2013-08-20	22						18						7				107					1										46						2				108				1		312
		55909	1062	0	0	0	0	6599	3449	2988	1173	0	0	28653	2	2875	798	32084	100	0	0	6	180	0	986	492	59	788	10	4	0	231	1742	0	0	4	0	184	176	0	76	1	45872	1167	4325	107	151	187	192440
SG001	2014-06-11	6						13										5880															127										6						6032
CY001	2014-06-15	378						66								1		433					4				2	1															3						888
CY002	2014-06-16	51						19										791									11						8						1				7						888
HH001	2014-06-17	151						26						3			3	50	1								4	15				1							4				1						259
PL001	2014-06-18	226						32								2	1198																80										85						1623
PL002	2014-06-19	65						13		13								12606															209										639						13545
PL002	2014-06-19	152												22				12528								44							87										914						13747
HH002	2014-06-22	33						3		8				5		2		1562	2																								50	20					1685
SG002	2014-06-23	89						42						4				2880															169										327	62					3573
CY003	2014-06-25	83						50	4									690									2						47						4				449		4				1333
MA001	2014-06-26	206								1706								3582	12																									7006					12512
CY004	2014-06-29	1283						144		4				6				745	10							6																	59	2					2259
HH003	2014-06-30	1088						81		2				1			11	89					1					9				3	4						1				9						1299
HH004	2014-06-30	1489						68		4				60			19	2490								45	4	8					4						11				8						4210
PL003	2014-07-03	65						7			3			2			3	1615								20							2										318						2035
HH005	2014-07-06	404						41						3	1	1	63	1157							1	3		9				35	3						1				12						1734
SG003	2014-07-07	30						70										203								2							690			18							278						1291
HH006	2014-07-11	722						32						8			18	1708							12			4					8										72						2584
PL004	2014-07-13	165						52						15				127										1					55										1143		1				1559
CY005	2014-07-14	132						204			13						5	374							1	2		1					17						2				664						1415
HH007	2014-07-15	764						11		73				42			14	2148								14		8				22							3				22						3121
CY006	2014-07-17	163						177										54								3		14					27										19						457
CY007	2014-07-17	95						131										44								2		14					27										26						339
HH008	2014-07-17	856						368								7	51	368								6		4				38	74			1							28						1801
PL005	2014-07-17	316						160			24			3		21	53	440								19							228			3							489						1756
CY008	2014-07-21	162						20			4							150	4							9		67					5			1							107						529
SG004	2014-07-22	158						106		396								3089															246			9							1778	3951					9733
HH009	2014-07-23	1776						9						35			124	107					67					35				41	31				2		2				30						2259
HH010	2014-07-24	409						80		2						2	13	738	18						2	83	3	1843				11	5										77						3286
CY009	2014-07-29	17						168										90								14	3						20						1				259						572
CY010	2014-07-29	51						166										107	1							9		4					1										106						445
PL006	2014-07-29	37						234			20					2	2	499								39							72										2798		2				3705
FK007	2014-08-01	11659						143			184			31			194	204							10	61						41	10										31	31					12599
PY001	2014-08-02	5022						56			6						167	496							6								2598										335						8686
PY002	2014-08-02	2782						29			5			2			19	108							2								595			1							29						3572
PY003	2014-08-02	2222						88			1							20															76										5	3					2415
PY004	2014-08-02	2434						162		9							6	125					29										898						17				48		3				3731
PY005	2014-08-02	3533						309		82				10			10	197					24		7								571						14				88	34					4879
PY006	2014-08-02	2072						34								14	50	102								3							179						8				10						2472
PY007	2014-08-02	3528						369		3							47	220					8										836										50	17					5078
PY008	2014-08-02	2581						78		21				13			2	145					11			4							273						15				59						3202
MA002	2014-08-07	67						33		50				5		62		781								1							2										295						1296
DV001	2014-08-11	176						35			9			26				4624					9										180			4			18				1096	35					6212
HH011	2014-08-11	375						15		3				35		2	5	982	4							1	2	351				7	3						2				85						1872
HH012	2014-08-13	243						112			2			1				169	11							8		175											1				89						811
HH013	2014-08-14	3186						65						7		20	82	3					17			17	3					136	24						51				99						3710
HH014	2014-08-14	2759						87	3		5			3		3	56	3	3				19			11						140	5				3						5						3105
HH015	2014-08-19	947						38			6						53	13	1				13			36	14	123				62	1										18						1325
PL007	2014-08-19	941						6			23					7	51	16					13		1	28	3					4	104			2			2				148		1				1350
EV001	2014-08-26	420						1						33		15		979								11		2				1											4						1466
EV002	2014-08-26	181						2						78		2		1566								3		2											1				3						1838
EV003	2014-08-26	1720						53						30			2	325					2		37	80	11												3				197		67				2527
		58470	0	0	0	0	0	4308	7	2376	305	0	0	483	1	163	2321	68422	67	0	0	0	217	0	79	584	62	2690	0	0	0	542	8601	0	0	39	5	0	162	0	0	0	13477	11161	78	0	0	0	174620
